# Supplementary material for: High-Throughput Microfluidic Production of Ultrasmall Lecithin Nanoliposomes for High-Efficacy Transdermal Delivery and Skin-Aging Treatment
Source: Biomedicines. 2025 Jan 30;13(2):322. doi: 10.3390/biomedicines13020322 (PMC11853437; doi:10.3390/biomedicines13020322)
Supplement: Supplementary file 1 [file biomedicines-13-00322-s001.zip]

Archive with 1 entries (1 files):
- biomedicines-3424777-supplementary.pdf
